# Supplementary material for: Exposure to oxLDL impairs TGF-β activity in human tendon cells
Source: BMC Musculoskelet Disord. 2023 Mar 16;24:197. doi: 10.1186/s12891-023-06308-x (PMC10018928; doi:10.1186/s12891-023-06308-x)
Supplement: Supplementary file 1 — Supplementary Material 1 [file 12891_2023_6308_MOESM1_ESM.xls]

## Sheet: Metadata
SERIES
title	Real-time quantitative PCR analysis of human tendon cells
summary	Human tendon cells were isolated from healthy human hamstring (semitendinosus) tendons. Equal number of females (n=2) and males (n=2) were used.To expand the tendon cell culture, the isolated tendon cells were grown in high glucose Dulbecco’s modified Eagle’s medium (DMEM) supplemented with 10% calf serum, 2 mm L-glutamine, and 1x Antibiotic/Antimycotic solution in a humidified incubator containi…
overall design	RT-qPCR gene expression. Tendon cells from two male and two female donors were used and treated separately with different concentration of oxLDL for 72 hours. Total RNA from each donor were converted to cDNA. Equal amount of cDNA for each donor was used for gene expression analysis.
contributor	Rouhollah, Mousavizadeh
SAMPLES
# The corresponding example matrix table is included in the next worksheet.
Sample name	title	source name	organism	characteristics: Treatments	characteristics: time (Hours)	molecule	label	platform
SAMPLE 1	Control, Donor 1	Human tendon cells	Homo sapiens	control	72	total RNA	SYBR Green
SAMPLE 2	Control, Donor 2	Human tendon cells	Homo sapiens	control	72	total RNA	SYBR Green
SAMPLE 3	Control, Donor 3	Human tendon cells	Homo sapiens	control	72	total RNA	SYBR Green
SAMPLE 4	Control, Donor 4	Human tendon cells	Homo sapiens	control	72	total RNA	SYBR Green
SAMPLE 5	Treated with 12.5 µg/ml oxLDL, Donor 1	Human tendon cells	Homo sapiens	12.5 µg/ml oxLDL	72	total RNA	SYBR Green
SAMPLE 6	Treated with 12.5 µg/ml oxLDL, Donor 2	Human tendon cells	Homo sapiens	12.5 µg/ml oxLDL	72	total RNA	SYBR Green
SAMPLE 7	Treated with 12.5 µg/ml oxLDL, Donor 3	Human tendon cells	Homo sapiens	12.5 µg/ml oxLDL	72	total RNA	SYBR Green
SAMPLE 8	Treated with 12.5 µg/ml oxLDL, Donor 4	Human tendon cells	Homo sapiens	12.5 µg/ml oxLDL	72	total RNA	SYBR Green
SAMPLE 9	Treated with 25 µg/ml oxLDL, Donor 1	Human tendon cells	Homo sapiens	25 µg/ml oxLDL	72	total RNA	SYBR Green
SAMPLE 10	Treated with 25 µg/ml oxLDL, Donor 2	Human tendon cells	Homo sapiens	25 µg/ml oxLDL	72	total RNA	SYBR Green
SAMPLE 11	Treated with 25 µg/ml oxLDL, Donor 3	Human tendon cells	Homo sapiens	25 µg/ml oxLDL	72	total RNA	SYBR Green
SAMPLE 12	Treated with 25 µg/ml oxLDL, Donor 4	Human tendon cells	Homo sapiens	25 µg/ml oxLDL	72	total RNA	SYBR Green
SAMPLE 13	Treated with 50 µg/ml oxLDL, Donor 1	Human tendon cells	Homo sapiens	50 µg/ml oxLDL	72	total RNA	SYBR Green
SAMPLE 14	Treated with 50 µg/ml oxLDL, Donor 2	Human tendon cells	Homo sapiens	50 µg/ml oxLDL	72	total RNA	SYBR Green
SAMPLE 15	Treated with 50 µg/ml oxLDL, Donor 3	Human tendon cells	Homo sapiens	50 µg/ml oxLDL	72	total RNA	SYBR Green
SAMPLE 16	Treated with 50 µg/ml oxLDL, Donor 4	Human tendon cells	Homo sapiens	50 µg/ml oxLDL	72	total RNA	SYBR Green
PROTOCOLS
extract protocol	Total RNA was extracted using Monarch® Total RNA Miniprep Kit (New England Biolabs, USA, #T2010S).
label protocol	Up to 1 µg total RNA was reverse transcribed to cDNA with a High Capacity cDNA Reverse Transcription Kit (Applied Biosystems, USA, #4368814) according to the manuals. qPCR was run using 7500 Fast Real-Time PCR System (Applied Biosystems, USA) and Luna Universal qPCR Master Mix (New England Biolabs, USA, #M3003) according to the manufacturer’s instructions.The PCR reaction was performed using foll…
hyb protocol	n/a
scan protocol	n/a
data processing	GAPDH was set as a reference, and ΔCt (= Ct_Target – Ct_GAPDH) values were calculated with Ct mean of each target gene.
value definition	ΔCt = Ct_Target – Ct_GAPDH
PLATFORM
# If your panel of PCR assays is already deposited in GEO, please fill in platform column in SAMPLES section and ignore this PLATFORM section.
# If your panel of PCR assays is not in GEO, please complete the fields below and include platform annotation columns in Matrix normalized Template (see example).
title	Scott lab-conventional RT-qPCR of human tendon cells
technology	RT-PCR
distribution	virtual
organism	Homo sapiens
manufacturer	Primers were designed by PrimerQuest Tool and synthesized by Integrated DNA Technologies.
manufacture protocol	see manufacturer's website
catalog number	Various
description	Various primers were synthesized by Integrated DNA Technologies.
# Platform Column Definitions: describe the contents of each platform column of the matrix table
GB_ACC	RefSeq accession number of spotted sequence
Symbol	Gene symbol
Gene Name	Gene name
product length (base pairs)	qPCR amplicon size in base pairs

## Sheet: Matrix normalized ΔCt
ID_REF	GB_ACC	Symbol	Gene Name	product length (base pairs)	SAMPLE 1	SAMPLE 2	SAMPLE 3	SAMPLE 4	SAMPLE 5	SAMPLE 6	SAMPLE 7	SAMPLE 8	SAMPLE 9	SAMPLE 10	SAMPLE 11	SAMPLE 12	SAMPLE 13	SAMPLE 14	SAMPLE 15	SAMPLE 16
Gene1	NM_004995.4	MMP14	matrix metallopeptidase 14	93	5.29263	4.37774	4.11371	3.60785	5.44819	4.15135	4.06575	3.4935	5.48754	4.14321	3.96427	3.29622	5.47545	3.9398	3.29433	3.08043
Gene2	NM_002427.4	MMP13	matrix metallopeptidase 13	127	11.7426	11.1122	11.6772	10.545	11.808	11.508	12.2017	11.1722	11.6194	12.0017	12.3754	10.9902	11.2204	13.0964	12.0651	11.5137
Gene3	NM_002425.3	MMP10	matrix metallopeptidase 10	115	15.8064	12.5994	11.3236	15.314	15.4158	13.1474	11.8087	15.6237	15.7197	13.3435	11.8263	15.2903	16.1647	13.3536	11.3	14.9946
Gene4	NM_004994.3	MMP9	matrix metallopeptidase 9	115	14.7987	14.3343	11.0315	14.3514	15.1624	14.3359	11.0251	14.8409	15.3365	14.7096	10.929	14.5459	14.4929	15.1163	11.4117	14.6538
Gene5	NM_001304442.2	MMP8	matrix metallopeptidase 8	100	11.732	10.577	10.6559	10.2323	11.7987	11.1509	11.1999	10.7293	11.5414	11.5537	11.6343	11.2996	11.0234	12.1519	11.7769	11.4431
Gene6	NM_002422.5	MMP3	matrix metallopeptidase 3	99	8.62679	9.16832	7.03145	10.0127	8.80106	9.15137	7.6367	10.0477	8.61027	8.40377	7.45388	10.0337	8.29506	7.98634	5.57072	9.51549
Gene7	NM_001302510.2	MMP2	matrix metallopeptidase 2	99	5.50521	4.27252	4.41767	4.55708	5.50327	4.03232	4.49929	4.49997	5.66356	4.30078	4.44765	4.29513	5.7082	4.38984	4.42129	4.22794
Gene8	NM_001145938.2	MMP1	matrix metallopeptidase 1	102	11.6213	9.42605	9.27682	10.3719	11.7076	9.6187	8.31295	10.2585	11.2577	8.08655	7.99916	9.61266	10.8809	6.72899	5.12435	8.55092
Gene9	NM_002317.7	LOX	lysyl oxidase	96	2.66992	0.956385	0.459478	0.177588	2.74135	1.152	0.571932	0.600796	3.10593	1.87219	0.914623	0.790443	3.44332	2.11222	1.64285	1.03376
Gene10	NM_002211.4	ITGB1	integrin subunit beta 1	86	1.55003	0.551277	-0.405872	-0.13797	1.83602	0.577576	-0.134272	0.0671387	2.01695	0.783827	-0.059269	0.209488	2.3598	0.723562	-0.0215092	0.361471
Gene11	NM_004517.4	ILK	integrin linked kinase	101	5.78019	4.11519	3.7188	4.34887	7.02019	4.4622	4.03177	4.64833	6.50328	4.91274	4.19634	4.91289	6.73873	5.0118	4.28637	5.02937
Gene12	NM_001920.5	DCN	decorin	378	5.6021	3.58249	4.4296	3.73843	5.81732	3.9536	5.02501	4.34943	6.34703	4.72825	4.79059	4.44363	7.56387	4.60796	4.87474	4.5221
Gene13	NM_000090.4	COL3A1	collagen type III alpha 1 chain	120	3.61675	2.65484	1.71785	2.4457	3.898	3.46012	2.50471	3.2272	4.60182	4.47043	2.63673	3.28701	5.41494	4.91442	2.8561	3.29931
Gene14	NM_000089.4	COL1A2	collagen type I alpha 2 chain	100	-0.888329	-1.65416	-2.11011	-2.20488	-0.803906	-1.57371	-1.71493	-1.70716	-0.680644	-0.606501	-1.53434	-1.69186	-0.307585	-0.570422	-1.0393	-1.51417
Gene15	NM_000088.4	COL1A1	collagen type I alpha 1 chain	119	-0.211803	-0.20005	-0.911009	-0.0365543	0.295017	-0.0979557	-0.324217	0.270548	0.441891	1.33582	-0.216429	0.458666	0.871264	1.58068	0.604164	0.726084
